# Supplementary material for: Novel Pyridine Bioisostere of Cabozantinib as a Potent c-Met Kinase Inhibitor: Synthesis and Anti-Tumor Activity against Hepatocellular Carcinoma
Source: Int J Mol Sci. 2021 Sep 7;22(18):9685. doi: 10.3390/ijms22189685 (PMC8468607; doi:10.3390/ijms22189685)
Supplement: Supplementary file 1 [file ijms-22-09685-s001.zip]

Archive with 1 entries (1 files):
- ijms-1345707-supplementary.pdf
